# Supplementary material for: Moving Beyond LDL-C and Non-HDL-C: Apolipoprotein B as the Stronger Lipid-Related Predictor of Coronary Artery Disease in Statin-Treated Patients
Source: Diagnostics (Basel). 2025 Nov 26;15(23):3002. doi: 10.3390/diagnostics15233002 (PMC12691110; doi:10.3390/diagnostics15233002)
Supplement: Supplementary file 1 [file diagnostics-15-03002-s001.zip]

Archive with 1 entries (1 files):
- diagnostics-3968371-supplementary.pdf
